# Supplementary material for: Evaluating Biochar’s Role in Dye Adsorption and Wheat Performance Under Saline Conditions
Source: Materials (Basel). 2025 Oct 12;18(20):4678. doi: 10.3390/ma18204678 (PMC12565813; doi:10.3390/ma18204678)
Supplement: Supplementary file 1 [file materials-18-04678-s001.zip]

Archive with 1 entries (1 files):
- materials-3871646-supplementary.pdf
